# Supplementary material for: Identification of Selection Footprints on the X Chromosome in Pig
Source: PLoS One. 2014 Apr 16;9(4):e94911. doi: 10.1371/journal.pone.0094911 (PMC3989256; doi:10.1371/journal.pone.0094911)
Supplement: Table S1 — The complete list of three breeds' enrichment analysis. (XLSX) [file pone.0094911.s004.xlsx]

## Sheet: Landrace
Category	Term	Count	%	PValue	Genes	List Total	Pop Hits	Pop Total	Fold Enrichment	Bonferroni	Benjamini	FDR
GOTERM_BP_FAT	GO:0051494~negative regulation of cytoskeleton organization	4	3.36134	0.00323459	ENSG00000146950, ENSG00000158427, ENSG00000047648, ENSG00000101871, ENSG00000158164	74	55	13528	13.2953	0.882525	0.882525	4.73271
GOTERM_BP_FAT	GO:0034330~cell junction organization	4	3.36134	0.00357991	ENSG00000146950, ENSG00000146938, ENSG00000047648, ENSG00000126016	74	57	13528	12.8288	0.906572	0.69434	5.22542
GOTERM_BP_FAT	GO:0051493~regulation of cytoskeleton organization	5	4.20168	0.0062264	ENSG00000146950, ENSG00000158427, ENSG00000047648, ENSG00000101871, ENSG00000158164, ENSG00000126016	74	136	13528	6.72099	0.983893	0.747457	8.92333
GOTERM_BP_FAT	GO:0010639~negative regulation of organelle organization	4	3.36134	0.00984454	ENSG00000146950, ENSG00000158427, ENSG00000047648, ENSG00000101871, ENSG00000158164	74	82	13528	8.9176	0.998555	0.805023	13.7614
GOTERM_BP_FAT	GO:0032956~regulation of actin cytoskeleton organization	4	3.36134	0.0122908	ENSG00000146950, ENSG00000158427, ENSG00000047648, ENSG00000158164, ENSG00000126016	74	89	13528	8.21622	0.999718	0.805032	16.8954
GOTERM_BP_FAT	GO:0032970~regulation of actin filament-based process	4	3.36134	0.0134366	ENSG00000146950, ENSG00000158427, ENSG00000047648, ENSG00000158164, ENSG00000126016	74	92	13528	7.9483	0.999869	0.774694	18.3264
GOTERM_BP_FAT	GO:0045216~cell-cell junction organization	3	2.52101	0.0152338	ENSG00000146950, ENSG00000146938, ENSG00000126016	74	35	13528	15.6695	0.999961	0.765331	20.5249
GOTERM_BP_FAT	GO:0060177~regulation of angiotensin metabolic process	2	1.68067	0.0266954	ENSG00000182220, ENSG00000130234	74	5	13528	73.1243	1	0.893081	33.2971
GOTERM_BP_FAT	GO:0002002~regulation of angiotensin levels in blood	2	1.68067	0.0266954	ENSG00000182220, ENSG00000130234	74	5	13528	73.1243	1	0.893081	33.2971
GOTERM_BP_FAT	GO:0033043~regulation of organelle organization	5	4.20168	0.029679	ENSG00000146950, ENSG00000158427, ENSG00000047648, ENSG00000101871, ENSG00000158164, ENSG00000126016	74	217	13528	4.21223	1	0.890602	36.2925
GOTERM_BP_FAT	GO:0051129~negative regulation of cellular component organization	4	3.36134	0.0413514	ENSG00000146950, ENSG00000158427, ENSG00000047648, ENSG00000101871, ENSG00000158164	74	142	13528	5.1496	1	0.938668	46.846
GOTERM_BP_FAT	GO:0001991~regulation of systemic arterial blood pressure by circulatory renin-angiotensin	2	1.68067	0.0423739	ENSG00000182220, ENSG00000130234	74	8	13528	45.7027	1	0.925861	47.6881
GOTERM_BP_FAT	GO:0050808~synapse organization	3	2.52101	0.0428419	ENSG00000102385, ENSG00000146938, ENSG00000101958	74	61	13528	8.9907	1	0.910357	48.0694
GOTERM_BP_FAT	GO:0006800~oxygen and reactive oxygen species metabolic process	3	2.52101	0.0507101	ENSG00000007952, ENSG00000165168, ENSG00000130234	74	67	13528	8.18556	1	0.929072	54.1038
GOTERM_BP_FAT	GO:0003081~regulation of systemic arterial blood pressure by renin-angiotensin	2	1.68067	0.0578033	ENSG00000182220, ENSG00000130234	74	11	13528	33.2383	1	0.939867	58.9765
GOTERM_BP_FAT	GO:0045730~respiratory burst	2	1.68067	0.067953	ENSG00000007952, ENSG00000165168	74	13	13528	28.1247	1	0.954999	65.1148
GOTERM_BP_FAT	GO:0042554~superoxide anion generation	2	1.68067	0.067953	ENSG00000007952, ENSG00000165168	74	13	13528	28.1247	1	0.954999	65.1148
GOTERM_BP_FAT	GO:0009268~response to pH	2	1.68067	0.0779949	ENSG00000007952, ENSG00000101846	74	15	13528	24.3748	1	0.965082	70.3354
GOTERM_BP_FAT	GO:0008015~blood circulation	4	3.36134	0.0791998	ENSG00000007952, ENSG00000182220, ENSG00000130234, ENSG00000126016	74	186	13528	3.93142	1	0.959574	70.9103
GOTERM_BP_FAT	GO:0003013~circulatory system process	4	3.36134	0.0791998	ENSG00000007952, ENSG00000182220, ENSG00000130234, ENSG00000126016	74	186	13528	3.93142	1	0.959574	70.9103
GOTERM_BP_FAT	GO:0006350~transcription	17	14.2857	0.0925539	ENSG00000180182, ENSG00000102098, ENSG00000005302, ENSG00000102387, ENSG00000196507, ENSG00000169297, ENSG00000182916, ENSG00000133142, ENSG00000180964, ENSG00000123562, ENSG00000092377, ENSG00000087842, ENSG00000184905, ENSG00000204065, ENSG00000172465, ENSG00000004848, ENSG00000204071	74	2101	13528	1.47919	1	0.971746	76.6227
GOTERM_BP_FAT	GO:0051492~regulation of stress fiber formation	2	1.68067	0.0977597	ENSG00000047648, ENSG00000126016	74	19	13528	19.2432	1	0.972095	78.5512
GOTERM_BP_FAT	GO:0035176~social behavior	2	1.68067	0.0977597	ENSG00000126010, ENSG00000146938	74	19	13528	19.2432	1	0.972095	78.5512
Category	Term	Count	%	PValue	Genes	List Total	Pop Hits	Pop Total	Fold Enrichment	Bonferroni	Benjamini	FDR
GOTERM_CC_FAT	GO:0005884~actin filament	3	2.52101	0.0189173	ENSG00000146950, ENSG00000047648, ENSG00000126016	67	41	12782	13.9592	0.958011	0.958011	20.7103
GOTERM_CC_FAT	GO:0005730~nucleolus	9	7.56303	0.0266425	ENSG00000101868, ENSG00000147010, ENSG00000123562, ENSG00000102387, ENSG00000126952, ENSG00000101811, ENSG00000166432, ENSG00000169813, ENSG00000185554, ENSG00000185945	67	698	12782	2.45986	0.988696	0.893682	27.9722
GOTERM_CC_FAT	GO:0043020~NADPH oxidase complex	2	1.68067	0.0455372	ENSG00000007952, ENSG00000165168	67	9	12782	42.3947	0.999563	0.924143	43.2382
GOTERM_CC_FAT	GO:0043228~non-membrane-bounded organelle	20	16.8067	0.063238	ENSG00000005302, ENSG00000102385, ENSG00000102387, ENSG00000101811, ENSG00000126952, ENSG00000169813, ENSG00000166432, ENSG00000047648, ENSG00000169297, ENSG00000185945, ENSG00000158164, ENSG00000147010, ENSG00000101868, ENSG00000102010, ENSG00000123562, ENSG00000165169, ENSG00000158427, ENSG00000146950, ENSG00000185554, ENSG00000101871, ENSG00000102384, ENSG00000126016	67	2596	12782	1.46977	0.99998	0.933532	54.7859
GOTERM_CC_FAT	GO:0043232~intracellular non-membrane-bounded organelle	20	16.8067	0.063238	ENSG00000005302, ENSG00000102385, ENSG00000102387, ENSG00000101811, ENSG00000126952, ENSG00000169813, ENSG00000166432, ENSG00000047648, ENSG00000169297, ENSG00000185945, ENSG00000158164, ENSG00000147010, ENSG00000101868, ENSG00000102010, ENSG00000123562, ENSG00000165169, ENSG00000158427, ENSG00000146950, ENSG00000185554, ENSG00000101871, ENSG00000102384, ENSG00000126016	67	2596	12782	1.46977	0.99998	0.933532	54.7859
Category	Term	Count	%	PValue	Genes	List Total	Pop Hits	Pop Total	Fold Enrichment	Bonferroni	Benjamini	FDR
GOTERM_MF_FAT	GO:0031404~chloride ion binding	4	3.36134	0.00538562	ENSG00000146938, ENSG00000101958, ENSG00000188828, ENSG00000130234	61	77	12983	11.0564	0.651122	0.651122	6.51834
GOTERM_MF_FAT	GO:0017016~Ras GTPase binding	4	3.36134	0.00854588	ENSG00000007952, ENSG00000147202, ENSG00000147041, ENSG00000102362	61	91	12983	9.35543	0.812431	0.566908	10.1589
GOTERM_MF_FAT	GO:0043168~anion binding	4	3.36134	0.00880528	ENSG00000146938, ENSG00000101958, ENSG00000188828, ENSG00000130234	61	92	12983	9.25374	0.821762	0.437226	10.4519
GOTERM_MF_FAT	GO:0031267~small GTPase binding	4	3.36134	0.0113484	ENSG00000007952, ENSG00000147202, ENSG00000147041, ENSG00000102362	61	101	12983	8.42915	0.891997	0.426731	13.2779
GOTERM_MF_FAT	GO:0051020~GTPase binding	4	3.36134	0.01393	ENSG00000007952, ENSG00000147202, ENSG00000147041, ENSG00000102362	61	109	12983	7.8105	0.935135	0.421368	16.0624
GOTERM_MF_FAT	GO:0030345~structural constituent of tooth enamel	2	1.68067	0.0274154	ENSG00000099721, ENSG00000125363	61	6	12983	70.9454	0.995576	0.594827	29.3178
GOTERM_MF_FAT	GO:0016175~superoxide-generating NADPH oxidase activity	2	1.68067	0.0274154	ENSG00000007952, ENSG00000165168	61	6	12983	70.9454	0.995576	0.594827	29.3178
GOTERM_MF_FAT	GO:0030021~extracellular matrix structural constituent conferring compression resistance	2	1.68067	0.0274154	ENSG00000099721, ENSG00000125363	61	6	12983	70.9454	0.995576	0.594827	29.3178
GOTERM_MF_FAT	GO:0042043~neurexin binding	2	1.68067	0.0319122	ENSG00000146938, ENSG00000102362	61	7	12983	60.8103	0.998208	0.594841	33.2904
GOTERM_MF_FAT	GO:0050664~oxidoreductase activity, acting on NADH or NADPH, with oxygen as acceptor	2	1.68067	0.0496959	ENSG00000007952, ENSG00000165168	61	11	12983	38.6975	0.999952	0.71133	47.0725
GOTERM_MF_FAT	GO:0005506~iron ion binding	5	4.20168	0.053782	ENSG00000007952, ENSG00000132446, ENSG00000086717, ENSG00000165168, ENSG00000087842	61	308	12983	3.45513	0.999979	0.698137	49.8441
GOTERM_MF_FAT	GO:0022836~gated channel activity	5	4.20168	0.0548313	ENSG00000007952, ENSG00000146950, ENSG00000165168, ENSG00000101958, ENSG00000188828	61	310	12983	3.43284	0.999983	0.667009	50.5339
GOTERM_MF_FAT	GO:0019904~protein domain specific binding	5	4.20168	0.0665189	ENSG00000147010, ENSG00000146950, ENSG00000185222, ENSG00000047648, ENSG00000169297	61	331	12983	3.21505	0.999999	0.704844	57.6496
GOTERM_MF_FAT	GO:0030594~neurotransmitter receptor activity	3	2.52101	0.0713552	ENSG00000126010, ENSG00000101958, ENSG00000188828	61	95	12983	6.72114	0.999999	0.699699	60.3083
GOTERM_MF_FAT	GO:0042165~neurotransmitter binding	3	2.52101	0.0820311	ENSG00000126010, ENSG00000101958, ENSG00000188828	61	103	12983	6.19911	1	0.723038	65.6427

## Sheet: Songliao
Category	Term	Count	%	PValue	Genes	List Total	Pop Hits	Pop Total	Fold Enrichment	Bonferroni	Benjamini	FDR
GOTERM_BP_FAT	GO:0045216~cell-cell junction organization	3	3.57143	0.00765784	ENSG00000146950, ENSG00000146938, ENSG00000126016	52	35	13528	22.2989	0.979233	0.979233	10.4904
GOTERM_BP_FAT	GO:0051493~regulation of cytoskeleton organization	4	4.7619	0.0145641	ENSG00000146950, ENSG00000158427, ENSG00000101871, ENSG00000158164, ENSG00000126016	52	136	13528	7.65158	0.999385	0.975206	19.0638
GOTERM_BP_FAT	GO:0051494~negative regulation of cytoskeleton organization	3	3.57143	0.0182196	ENSG00000146950, ENSG00000158427, ENSG00000101871, ENSG00000158164	52	55	13528	14.1902	0.999906	0.954458	23.286
GOTERM_BP_FAT	GO:0034330~cell junction organization	3	3.57143	0.0194882	ENSG00000146950, ENSG00000146938, ENSG00000126016	52	57	13528	13.6923	0.999951	0.916237	24.7028
GOTERM_BP_FAT	GO:0010639~negative regulation of organelle organization	3	3.57143	0.0382123	ENSG00000146950, ENSG00000158427, ENSG00000101871, ENSG00000158164	52	82	13528	9.51782	1	0.980304	42.9756
GOTERM_BP_FAT	GO:0032956~regulation of actin cytoskeleton organization	3	3.57143	0.0443183	ENSG00000146950, ENSG00000158427, ENSG00000158164, ENSG00000126016	52	89	13528	8.76923	1	0.977802	47.9782
GOTERM_BP_FAT	GO:0032970~regulation of actin filament-based process	3	3.57143	0.0470392	ENSG00000146950, ENSG00000158427, ENSG00000158164, ENSG00000126016	52	92	13528	8.48328	1	0.968854	50.0732
GOTERM_BP_FAT	GO:0045730~respiratory burst	2	2.38095	0.0479368	ENSG00000007952, ENSG00000165168	52	13	13528	40.0237	1	0.954716	50.7469
GOTERM_BP_FAT	GO:0042554~superoxide anion generation	2	2.38095	0.0479368	ENSG00000007952, ENSG00000165168	52	13	13528	40.0237	1	0.954716	50.7469
GOTERM_BP_FAT	GO:0033043~regulation of organelle organization	4	4.7619	0.0483114	ENSG00000146950, ENSG00000158427, ENSG00000101871, ENSG00000158164, ENSG00000126016	52	217	13528	4.79546	1	0.937524	51.0255
GOTERM_BP_FAT	GO:0009268~response to pH	2	2.38095	0.0551089	ENSG00000007952, ENSG00000101846	52	15	13528	34.6872	1	0.942557	55.8338
GOTERM_BP_FAT	GO:0022900~electron transport chain	3	3.57143	0.0687245	ENSG00000007952, ENSG00000165168, ENSG00000165675	52	114	13528	6.84615	1	0.961698	64.1727
GOTERM_BP_FAT	GO:0032535~regulation of cellular component size	4	4.7619	0.0821008	ENSG00000146950, ENSG00000158427, ENSG00000165675, ENSG00000158164, ENSG00000126016	52	271	13528	3.83991	1	0.972623	70.9175
GOTERM_BP_FAT	GO:0006801~superoxide metabolic process	2	2.38095	0.0901824	ENSG00000007952, ENSG00000165168	52	25	13528	20.8123	1	0.974373	74.3986
GOTERM_BP_FAT	GO:0042743~hydrogen peroxide metabolic process	2	2.38095	0.0901824	ENSG00000007952, ENSG00000165168	52	25	13528	20.8123	1	0.974373	74.3986
Category	Term	Count	%	PValue	Genes	List Total	Pop Hits	Pop Total	Fold Enrichment	Bonferroni	Benjamini	FDR
GOTERM_CC_FAT	GO:0043020~NADPH oxidase complex	2	2.38095	0.0367164	ENSG00000007952, ENSG00000165168	54	9	12782	52.6008	0.989179	0.989179	34.9528
Category	Term	Count	%	PValue	Genes	List Total	Pop Hits	Pop Total	Fold Enrichment	Bonferroni	Benjamini
GOTERM_MF_FAT	GO:0022836~gated channel activity	5	5.95238	0.014825	ENSG00000007952, ENSG00000146950, ENSG00000165168, ENSG00000072315, ENSG00000101958	41	310	12983	5.1074	0.885333	0.885333
GOTERM_MF_FAT	GO:0016175~superoxide-generating NADPH oxidase activity	2	2.38095	0.0183474	ENSG00000007952, ENSG00000165168	41	6	12983	105.553	0.931785	0.738819
GOTERM_MF_FAT	GO:0050660~FAD binding	3	3.57143	0.0206525	ENSG00000007952, ENSG00000156709, ENSG00000165168	41	72	12983	13.1941	0.951489	0.635291
GOTERM_MF_FAT	GO:0042043~neurexin binding	2	2.38095	0.0213732	ENSG00000146938, ENSG00000102362	41	7	12983	90.4739	0.956401	0.543049
GOTERM_MF_FAT	GO:0005216~ion channel activity	5	5.95238	0.0302881	ENSG00000007952, ENSG00000146950, ENSG00000165168, ENSG00000072315, ENSG00000101958	41	386	12983	4.10179	0.988434	0.590136
GOTERM_MF_FAT	GO:0022838~substrate specific channel activity	5	5.95238	0.0333636	ENSG00000007952, ENSG00000146950, ENSG00000165168, ENSG00000072315, ENSG00000101958	41	398	12983	3.97812	0.992703	0.559588
GOTERM_MF_FAT	GO:0050664~oxidoreductase activity, acting on NADH or NADPH, with oxygen as acceptor	2	2.38095	0.0333859	ENSG00000007952, ENSG00000165168	41	11	12983	57.5743	0.992727	0.505086
GOTERM_MF_FAT	GO:0000166~nucleotide binding	13	15.4762	0.0336684	ENSG00000134594, ENSG00000134597, ENSG00000101811, ENSG00000126952, ENSG00000169813, ENSG00000185945, ENSG00000007952, ENSG00000156709, ENSG00000165168, ENSG00000102038, ENSG00000185554, ENSG00000165675, ENSG00000174225, ENSG00000008086	41	2245	12983	1.83366	0.993029	0.462458
GOTERM_MF_FAT	GO:0015267~channel activity	5	5.95238	0.0371774	ENSG00000007952, ENSG00000146950, ENSG00000165168, ENSG00000072315, ENSG00000101958	41	412	12983	3.84294	0.995887	0.45686
GOTERM_MF_FAT	GO:0022803~passive transmembrane transporter activity	5	5.95238	0.0374592	ENSG00000007952, ENSG00000146950, ENSG00000165168, ENSG00000072315, ENSG00000101958	41	413	12983	3.83364	0.996057	0.425119
GOTERM_MF_FAT	GO:0022834~ligand-gated channel activity	3	3.57143	0.0581801	ENSG00000146950, ENSG00000072315, ENSG00000101958	41	127	12983	7.48012	0.999832	0.546216
GOTERM_MF_FAT	GO:0015276~ligand-gated ion channel activity	3	3.57143	0.0581801	ENSG00000146950, ENSG00000072315, ENSG00000101958	41	127	12983	7.48012	0.999832	0.546216
GOTERM_MF_FAT	GO:0005506~iron ion binding	4	4.7619	0.0686476	ENSG00000007952, ENSG00000132446, ENSG00000165168, ENSG00000086717	41	308	12983	4.11245	0.999967	0.576558

## Sheet: Yorkshire
Category	Term	Count	%	PValue	Genes	List Total	Pop Hits	Pop Total	Fold Enrichment	Bonferroni	Benjamini	FDR
GOTERM_BP_FAT	GO:0051494~negative regulation of cytoskeleton organization	4	2.53165	0.0073652	ENSG00000146950, ENSG00000158427, ENSG00000047648, ENSG00000101871, ENSG00000158164	99	55	13528	9.93792	0.998366	0.998366	10.8358
GOTERM_BP_FAT	GO:0051493~regulation of cytoskeleton organization	5	3.16456	0.0170662	ENSG00000146950, ENSG00000158427, ENSG00000047648, ENSG00000101871, ENSG00000158164, ENSG00000126016	99	136	13528	5.02377	1	0.99943	23.4373
GOTERM_BP_FAT	GO:0002035~brain renin-angiotensin system	2	1.26582	0.0215772	ENSG00000180772, ENSG00000130234	99	3	13528	91.0976	1	0.998184	28.7107
GOTERM_BP_FAT	GO:0010639~negative regulation of organelle organization	4	2.53165	0.0216202	ENSG00000146950, ENSG00000158427, ENSG00000047648, ENSG00000101871, ENSG00000158164	99	82	13528	6.66568	1	0.991288	28.7593
GOTERM_BP_FAT	GO:0032956~regulation of actin cytoskeleton organization	4	2.53165	0.0267437	ENSG00000146950, ENSG00000158427, ENSG00000047648, ENSG00000158164, ENSG00000126016	99	89	13528	6.14141	1	0.990958	34.3324
GOTERM_BP_FAT	GO:0032970~regulation of actin filament-based process	4	2.53165	0.0291212	ENSG00000146950, ENSG00000158427, ENSG00000047648, ENSG00000158164, ENSG00000126016	99	92	13528	5.94115	1	0.986094	36.7775
GOTERM_BP_FAT	GO:0001991~regulation of systemic arterial blood pressure by circulatory renin-angiotensin	2	1.26582	0.0565198	ENSG00000180772, ENSG00000130234	99	8	13528	34.1616	1	0.999264	59.4499
GOTERM_BP_FAT	GO:0002016~regulation of blood volume by renin-angiotensin	2	1.26582	0.0565198	ENSG00000180772, ENSG00000130234	99	8	13528	34.1616	1	0.999264	59.4499
GOTERM_BP_FAT	GO:0001976~neurological system process involved in regulation of systemic arterial blood pressure	2	1.26582	0.0633587	ENSG00000180772, ENSG00000130234	99	9	13528	30.3659	1	0.999176	63.7779
GOTERM_BP_FAT	GO:0034330~cell junction organization	3	1.89873	0.0641205	ENSG00000146950, ENSG00000047648, ENSG00000126016	99	57	13528	7.19192	1	0.998324	64.2323
GOTERM_BP_FAT	GO:0033043~regulation of organelle organization	5	3.16456	0.0727443	ENSG00000146950, ENSG00000158427, ENSG00000047648, ENSG00000101871, ENSG00000158164, ENSG00000126016	99	217	13528	3.14854	1	0.998578	69.0175
GOTERM_BP_FAT	GO:0003081~regulation of systemic arterial blood pressure by renin-angiotensin	2	1.26582	0.0768895	ENSG00000180772, ENSG00000130234	99	11	13528	24.8448	1	0.998188	71.098
GOTERM_BP_FAT	GO:0030163~protein catabolic process	9	5.6962	0.0814679	ENSG00000003096, ENSG00000133135, ENSG00000092377, ENSG00000102048, ENSG00000165192, ENSG00000174010, ENSG00000101871, ENSG00000101844, ENSG00000130234	99	622	13528	1.9772	1	0.99786	73.2437
GOTERM_BP_FAT	GO:0051129~negative regulation of cellular component organization	4	2.53165	0.0840043	ENSG00000146950, ENSG00000158427, ENSG00000047648, ENSG00000101871, ENSG00000158164	99	142	13528	3.8492	1	0.997145	74.3672
Category	Term	Count	%	PValue	Genes	List Total	Pop Hits	Pop Total	Fold Enrichment	Bonferroni	Benjamini	FDR
GOTERM_CC_FAT	GO:0031967~organelle envelope	10	6.32911	0.0301601	ENSG00000101868, ENSG00000156709, ENSG00000102078, ENSG00000123569, ENSG00000068366, ENSG00000101890, ENSG00000004961, ENSG00000176274, ENSG00000198088, ENSG00000101846	91	620	12782	2.26551	0.998179	0.998179	32.0026
GOTERM_CC_FAT	GO:0031975~envelope	10	6.32911	0.0307022	ENSG00000101868, ENSG00000156709, ENSG00000102078, ENSG00000123569, ENSG00000068366, ENSG00000101890, ENSG00000004961, ENSG00000176274, ENSG00000198088, ENSG00000101846	91	622	12782	2.25822	0.998377	0.959719	32.4797
GOTERM_CC_FAT	GO:0005884~actin filament	3	1.89873	0.0336615	ENSG00000146950, ENSG00000047648, ENSG00000126016	91	41	12782	10.2777	0.999136	0.904747	35.0305
GOTERM_CC_FAT	GO:0005875~microtubule associated complex	4	2.53165	0.0351795	ENSG00000080561, ENSG00000101871, ENSG00000077279, ENSG00000101844	91	102	12782	5.5083	0.999375	0.841877	36.3043
GOTERM_CC_FAT	GO:0005798~Golgi-associated vesicle	3	1.89873	0.0500393	ENSG00000122126, ENSG00000182287, ENSG00000105669	91	51	12782	8.26244	0.999974	0.879365	47.6145
GOTERM_CC_FAT	GO:0005635~nuclear envelope	5	3.16456	0.0566039	ENSG00000101868, ENSG00000123569, ENSG00000101890, ENSG00000198088, ENSG00000101846	91	205	12782	3.42589	0.999994	0.864742	51.9955
GOTERM_CC_FAT	GO:0005730~nucleolus	10	6.32911	0.0566797	ENSG00000101868, ENSG00000147010, ENSG00000005889, ENSG00000102387, ENSG00000126952, ENSG00000101811, ENSG00000166432, ENSG00000169813, ENSG00000185554, ENSG00000156697, ENSG00000185945	91	698	12782	2.01234	0.999994	0.820421	52.0441
GOTERM_CC_FAT	GO:0043232~intracellular non-membrane-bounded organelle	25	15.8228	0.0878519	ENSG00000102385, ENSG00000102387, ENSG00000126952, ENSG00000166432, ENSG00000101844, ENSG00000158164, ENSG00000101868, ENSG00000147010, ENSG00000147234, ENSG00000102010, ENSG00000146950, ENSG00000102384, ENSG00000126016, ENSG00000123165, ENSG00000005889, ENSG00000101812, ENSG00000101811, ENSG00000169813, ENSG00000156697, ENSG00000047648, ENSG00000185945, ENSG00000080561, ENSG00000158427, ENSG0000…	91	2596	12782	1.35267	1	0.906312	68.5921
GOTERM_CC_FAT	GO:0043228~non-membrane-bounded organelle	25	15.8228	0.0878519	ENSG00000102385, ENSG00000102387, ENSG00000126952, ENSG00000166432, ENSG00000101844, ENSG00000158164, ENSG00000101868, ENSG00000147010, ENSG00000147234, ENSG00000102010, ENSG00000146950, ENSG00000102384, ENSG00000126016, ENSG00000123165, ENSG00000005889, ENSG00000101812, ENSG00000101811, ENSG00000169813, ENSG00000156697, ENSG00000047648, ENSG00000185945, ENSG00000080561, ENSG00000158427, ENSG0000…	91	2596	12782	1.35267	1	0.906312	68.5921
Category	Term	Count	%	PValue	Genes	List Total	Pop Hits	Pop Total	Fold Enrichment	Bonferroni	Benjamini	FDR
GOTERM_MF_FAT	GO:0000166~nucleotide binding	25	15.8228	0.0191182	ENSG00000147251, ENSG00000126952, ENSG00000068366, ENSG00000170935, ENSG00000123570, ENSG00000101868, ENSG00000007952, ENSG00000102010, ENSG00000123572, ENSG00000156709, ENSG00000102038, ENSG00000089682, ENSG00000177189, ENSG00000174225, ENSG00000067992, ENSG00000134594, ENSG00000134597, ENSG00000101811, ENSG00000169813, ENSG00000047230, ENSG00000185945, ENSG00000130741, ENSG00000147224, ENSG0000…	92	2245	12983	1.57149	0.992576	0.992576	22.2284
GOTERM_MF_FAT	GO:0019001~guanyl nucleotide binding	7	4.43038	0.0515791	ENSG00000134594, ENSG00000147251, ENSG00000147224, ENSG00000123570, ENSG00000174225, ENSG00000101890, ENSG00000130741	92	382	12983	2.58596	0.999999	0.9988	49.8263
GOTERM_MF_FAT	GO:0032561~guanyl ribonucleotide binding	7	4.43038	0.0515791	ENSG00000134594, ENSG00000147251, ENSG00000147224, ENSG00000123570, ENSG00000174225, ENSG00000101890, ENSG00000130741	92	382	12983	2.58596	0.999999	0.9988	49.8263
